# Supplementary material for: Overcoming Cabbage Crossing Incompatibility by the Development and Application of Self-Compatibility-QTL- Specific Markers and Genome-Wide Background Analysis
Source: Front Plant Sci. 2019 Feb 26;10:189. doi: 10.3389/fpls.2019.00189 (PMC6399166; doi:10.3389/fpls.2019.00189)
Supplement: Table S1 — Primers used in SI-related gene analysis. [file Table_1.XLS]

## Sheet: S1
Primers used in SI-related gene analysis
Primer Name	Forward Primer（5′ to 3′）	Reverse Primer（3′ to 5′）
SCR	ATGAGATATGCTACTTAT	TTATGATTTAACTTTGCAAC
SRK	GAAAAGGGTAAAGAACATTTACCAC	AAAACTTTAATAATGAGAATATTAT
MLPK	TCAGACAAACAGAGGCGAAGCA	ATGAGCTCAGAGGCAAATGATAC
ARC1	ATGGCCACTGATTCAGCAATGTT	TTATCTCTGTGTTTTCTGGTCGCA
THL1	ATGGCCGCAACAGCAGAAATG	TCAAGCGGCAGCAACTTGAG
Actin1	CTGGTTTCGCCGGTGATGATGC	ATTTCCCGCTCGGCTGTGGTG
RTSCR	AATATCACAGGAACATGCGTAA	AACAGTAGCAAGTAATCCTCCC
RTSRK	CACCATTCTTACACCTTCT	AGACGACAAAGTGTTGA
RTMLPK	AGACAAACAGAGGCGAAGCAGA	TGAAGCAGGAGGAAATAAGACC
RTARC1	TCAGCAATGTTCGCATCCTCAC	CAGGGAACGGGTGTTTCTACGT
RTTHL1	CTAAGAAGCACCTTGATGTTGTC	GAACCAAACTGTTTAAGGCAAA
