# Supplementary material for: Overcoming Cabbage Crossing Incompatibility by the Development and Application of Self-Compatibility-QTL- Specific Markers and Genome-Wide Background Analysis
Source: Front Plant Sci. 2019 Feb 26;10:189. doi: 10.3389/fpls.2019.00189 (PMC6399166; doi:10.3389/fpls.2019.00189)
Supplement: Table S2 — The CI score and S-haplotype of F2 individuals; frequency histogram of F2 individuals. [file Table_2.XLS]

## Sheet: S2
The CI score and S-haplotype of F2 individuals					Frequency histogram of F2 individuals
Individuals numher	CI score	phenotype
1	0.0243902	SI
2	0	SI
3	0.948718	SI
4	5.5	SC
5	22	SC
6	0.216216	SI
7	0.119048	SI
8	0.344828	SI
9	0.190476	SI
10	0	SI
11	0	SI
12	0.125	SI
13	2.03333	SC
14	0	SI
15	0.384615	SI
16	0	SI
17	0	SI
18	0.0909091	SI
19	0.0294118	SI
20	0	SI
21	0.0697674	SI
22	0.166667	SI
23	0	SI
24	0.030303	SI
25	0	SI
26	0	SI
27	0.09375	SI
28	11.5455	SC
29	10.2857	SC
30	0	SI
31	0	SI
32	0	SI
33	0.205882	SI
34	0.0697674	SI
35	1.84	SC
36	0	SI
37	0.619048	SI
38	0.677419	SI
39	0.966667	SI
40	6.63636	SC
41	15.7308	SC
42	0.297872	SI
43	0.0454545	SI
44	0	SI
45	0.234043	SI
46	0.0689655	SI
47	0	SI
48	0	SI
49	0.0731707	SI
50	0.115385	SI
51	0.217391	SI
52	0	SI
53	0	SI
54	0.130435	SI
55	0	SI
56	0	SI
57	0	SI
58	0.333333	SI
59	9.57143	SC
60	0.740741	SI
61	0	SI
62	1.7561	SC
63	0	SI
64	0	SI
65	0.392857	SI
66	1.85714	SC
67	0	SI
68	0	SI
69	18.3333	SC
70	0.708333	SI
71	0	SI
72	0	SI
73	3.61364	SC
74	0	SI
75	0	SI
76	0.117647	SI
77	0	SI
78	0	SI
79	0	SI
80	0	SI
81	0.821429	SI
82	0	SI
83	1.40625	SC
84	0	SI
85	13.9167	SC
86	0.0322581	SI
87	0.0816327	SI
88	3.47826	SC
89	6.025	SC
90	5.19444	SC
91	0.1	SI
92	0.166667	SI
93	18.0312	SC
94	0.96	SI
95	0.948718	SI
96	0	SI
97	6.79167	SC
98	0.0277778	SI
99	0	SI
100	1.4	SC
101	0	SI
102	0.117647	SI
103	4.06667	SC
104	0	SI
105	0.037037	SC
106	0	SI
107	9.51613	SC
108	0.0882353	SI
109	0.0196078	SI
110	0.0571429	SI
111	12.3	SC
112	11.3636	SC
113	0	SI
114	7.86486	SC
115	0	SI
116	3.44118	SC
117	0.264706	SI
118	0.142857	SI
119	0	SI
120	0	SI
121	6.75676	SC
122	17.9167	SC
123	6.07143	SC
124	0.571429	SI
125	6.84	SC
126	0	SI
127	0.111111	SI
128	0.292308	SI
129	0	SI
130	0	SI
131	0	SI
132	0.0923077	SI
133	0.016129	SI
134	0.2	SI
135	0	SI
136	2.72	SC
137	8.2	SC
138	0.272727	SI
139	5.68	SC
140	0	SI
141	0	SI
142	0.444444	SI
143	0	SI
144	0.027027	SI
145	0	SI
146	0.263889	SI
147	0	SI
148	0.0655738	SI
149	0	SI
150	0.0357143	SI
151	1.59259	SC
152	10.28	SC
153	0.214286	SI
154	0.0888889	SI
155	5.7561	SC
156	0.0857143	SI
157	0	SI
158	15.4211	SC
159	0	SI
160	0	SI
161	10.7778	SC
162	0	SI
163	16.3438	SC
164	11.2571	SC
165	0.0857143	SI
166	0.0169492	SI
167	8.69444	SC
168	0.133333	SI
169	1.56098	SC
170	0.0277778	SC
171	0.0144928	SI
172	0.031746	SI
173	0.0277778	SI
174	2.2	SC
175	0.0857143	SI
176	2.35	SC
177	0.15625	SI
178	5.41667	SC
179	0	SI
180	3.28947	SC
181	0.358974	SI
182	0.0285714	SI
183	6.76667	SC
184	0.162162	SI
185	6.53846	SC
186	14.2941	SC
187	0.870968	SI
188	1.57143	SC
189	0.282051	SI
190	0.125	SI
191	0.121212	SI
192	0	SI
193	0.140351	SI
194	0	SI
195	2.60714	SC
196	0.160714	SI
197	0.925926	SI
198	0.027027	SI
199	0	SI
200	0.030303	SI
201	9.67857	SC
202	0.0384615	SI
204	13.9545	SC
205	7.58065	SC
206	0.882353	SI
207	0	SI
208	14.1667	SC
209	0.111111	SI
210	0.0294118	SI
211	0.16129	SI
212	0	SI
213	0	SI
214	0	SI
215	0	SI
216	0.0769231	SI
217	0.0363636	SI
218	5.7037	SC
219	0.407407	SI
220	0.0666667	SI
221	0.163636	SI
222	0	SI
223	5.34286	SC
224	0	SI
225	0.62963	SC
226	13.697	SC
227	0	SI
228	0.012987	SI
229	0.230769	SI
230	0.0666667	SI
