# Supplementary material for: Overcoming Cabbage Crossing Incompatibility by the Development and Application of Self-Compatibility-QTL- Specific Markers and Genome-Wide Background Analysis
Source: Front Plant Sci. 2019 Feb 26;10:189. doi: 10.3389/fpls.2019.00189 (PMC6399166; doi:10.3389/fpls.2019.00189)
Supplement: Table S3 — Information concerning QTL linkage markers and background markers. [file Table_3.XLS]

## Sheet: S3
Information concerning QTL linkage markers and background markers
Primer Name	chromosome	Forward Primer（5′ to 3′）	Reverse Primer（3′ to 5′）
BoID0329	C05	TGATCAGTGGAGCTGACAT	CTGTACTGTGACAACATCGG
BoID0709	C07	GGAAAGCAGGACACATCTTA	TATACCACTCGTGCAAGAAA
BoID0992	C09	GCGTAATATTCTCCCAGTCA	GTGCACTTTCTCAGGTTTTC
BoID0048	C01	GAGTGAAAGATTCCCTTGC	TTGGGGTGTTTCACTTGG
BoID0070	C01	CTTGAACAAAGAACCCAGAC	AATGAACTGTTGGGAGAAGA
BoID0071	C01	CAAGCTCCACTTCTTCTGAT	GCAAACTTGGGCTCTTAGTA
BoID0083	C01	TGTGAGATAAATTTGCAGCC	AAGGACATGTAACTGCAGAA
BoID0111	C01	TTAATAAACTGTTGCTCCCC	TCGAATTCTCAAGGAAGGTA
BoID0129	C02	CGAGGTCAGTTTACTCCAAG	GAAGGATTCGAAAATGAAGC
BoID0139	C02	CATCTCTTCGGTTCAGTTTC	GATCATAACTCCCGGTTCTA
BoID0156	C02	TGCAATCGAGTAGATCAAGA	TCTCAAACTATGTTCCGGTC
BoID0177	C02	GAACCACGTCTTTCTGATGT	GTTTGGGGTTGACACTTCT
BoID0194	C02	CACAAGAACATGGGAATACA	AGACCAGATCGATGAACAAC
BoID0242	C03	TCTAGCAAATCTCTATCGGAG	GTGCCTTGATGATCTTGTTT
BoID0347	C04	AGGATGAGTAAACAAAGAGAGC	GCGAGGAATAGCAAATGTAA
BoID0363	C04	AACTGTAAAAAGGACTTCGG	TTTAAAGCATCAGCAGTGG
BoID0386	C04	GGTGAATGAAATAGTCGGTG	ATCGCATCTTTTATCCGTC
BoID0394	C04	CAACACACAGTCTTGCTTTT	ACCACGTCGAGATTAACAAT
BoID0406	C04	AGAGAGACGAAACGAGTGAG	GTACTAGGTGGATGGTCCG
BoID0430	C04	TAAACCGGAGAACATAAACG	TGTAAGTGAAAGCTCGACAA
BoID0444	C04	CAGTAAGGCCGTAGGATAAT	TCACCATCTTCTTACCAACC
BoID0446	C05	TTGAAACCCAATCTGAGAAG	TGTGTTGGCAGTAATCAAAG
BoID0477	C05	CGTAACTACGGAAACCAACT	CGATGAAAATTATGTCCTCC
BoID0520	C05	GATTTCGTACTCAACAAGGC	ACAATGGTTCCGATGTCTAC
BoID0535	C05	GGATTTTGATGAGAATACGG	CCTCGTACAAAGTCCACCTA
BoID0541	C05	AACCGGGTCTAAAAACGAT	TGCAGAAAAGACATCATCTG
BoID0572	C06	TACCACATGATAGCTCCACA	CCAGTATCTACCAATCAAGATG
BoID0635	C06	AGTGCATTCATCTTTGCG	CGTGTTTTGTGTTTGTTCAC
BoID0678	C07	ACAAGGCAAAGTGAAAGAGA	TGATTCACTTATACCAACCG
BoID0690	C07	GCTGACCATCCATTGTAGTT	TCTAAGATGTGCCATTTTCC
BoID0702	C07	GTATGTTCTTCCCCTTTTTG	TTTCCCAATATACGACTTGG
BoID0706	C07	ATCCGAGAGACTCGACTACA	ATGTGTGTACCCCTCTCAAG
BoID0714	C07	TCTGTTCTGACTTGAAACCA	GATGATAACACGCATAACCA
BoID0720	C07	TAGCCGACTAAATGGTGACT	TGTTGACTCTTTTGTTACCC
BoID0724	C07	CATCCTAGAACAACACTGAACA	CTTCGGGTGATATTAAGACG
BoID0765	C07	TGATTAGAGATGTGTTGGGC	TTCTCTTGTCTCCTAATGGG
BoID0782	C08	CAAACTCGTTCAAAACCTCT	GACATGTTTACCGTCTCGTC
BoID0874	C08	GGACGAGATCTCAGCTTATG	AGAGTGAGAAAGAGACGCAG
BoID0912	C09	CCAATAGTATGGAAGCATCAC	CGTTGCTTAGACTCCATTTC
