# Supplementary material for: Overcoming Cabbage Crossing Incompatibility by the Development and Application of Self-Compatibility-QTL- Specific Markers and Genome-Wide Background Analysis
Source: Front Plant Sci. 2019 Feb 26;10:189. doi: 10.3389/fpls.2019.00189 (PMC6399166; doi:10.3389/fpls.2019.00189)
Supplement: Table S4 — Information on each back-cross individual. [file Table_4.XLS]

## Sheet: S4
Information on each back-cross individual
individuals number	generations	the ratio of differential background markers to 96-100	Number of pollinated flowers	Seed number	CI score
SCF1-5	F1	0.482759	32	12	0.375
SCF1-7	F1	0.568966	18	3	0.166667
SCF1-9	F1	0.448276	31	9	0.290323
SCF1-11	F1	0.586207	73	3	0.0410959
SCF1-13	F1	0.465517	82	11	0.134146
SCF1-28	F1	0.448276	30	9	0.3
SCF1-47	F1	0.517241	31	12	0.387097
SCF1-55	F1	0.482759	19	13	0.684211
SCF1-57	F1	0.5	34	19	0.558824
SCF1-59	F1	0.448276	78	69	0.884615
SCF1-63	F1	0.482759	30	33	1.1
SCF1-64	F1	0.5	32	23	0.71875
SCF1-66	F1	0.465517	72	25	0.347222
SCF1-70	F1	0.517241	39	21	0.538462
SCF1-79	F1	0.465517	30	14	0.466667
SCBC1-11	BC1	0.344828	36	20	0.555556
SCBC1-18	BC1	0.310345	33	23	0.69697
SCBC1-22	BC1	0.431034	32	20	0.625
SCBC1-24	BC1	0.396552	45	44	0.977778
SCBC1-36	BC1	0.431034	30	26	0.866667
SCBC1-46	BC1	0.482759	31	25	0.806452
SCBC1-47	BC1	0.310345	38	22	0.578947
SCBC1-53	BC1	0.396552	36	23	0.638889
SCBC1-57	BC1	0.413793	31	13	0.419355
SCBC1-58	BC1	0.396552	33	24	0.727273
SCBC1-67	BC1	0.344828	30	38	1.26667
SCBC1-80	BC1	0.362069	35	32	0.914286
SCBC1-83	BC1	0.344828	36	58	1.61111
SCBC1-88	BC1	0.413793	34	21	0.617647
SCBC1-90	BC1	0.431034	32	15	0.46875
SCBC2-5	BC2	0.358621	40	40	1
SCBC2-22	BC2	0.258621	30	31	1.03333
SCBC2-31	BC2	0.241379	32	33	1.03125
SCBC2-34	BC2	0.358621	34	36	1.05882
SCBC2-55	BC2	0.224138	35	48	1.37143
SCBC2-56	BC2	0.241379	33	62	1.87879
SCBC2-73	BC2	0.289655	31	36	1.16129
SCBC2-78	BC2	0.224138	33	22	0.666667
SCBC2-81	BC2	0.241379	33	40	1.21212
SCBC2-85	BC2	0.289655	32	83	2.59375
SCBC2-87	BC2	0.224138	33	48	1.45455
SCBC2-89	BC2	0.206897	30	39	1.3
SCBC2-90	BC2	0.206897	30	41	1.36667
SCBC2-91	BC2	0.258621	35	40	1.14286
SCBC2-92	BC2	0.289655	34	39	1.14706
SCBC3-7	BC3	0.172414	35	25	0.714286
SCBC3-9	BC3	0.197931	41	86	2.09756
SCBC3-13	BC3	0.155172	80	266	3.325
SCBC3-24	BC3	0.155172	31	60	1.93548
SCBC3-33	BC3	0.137931	30	56	1.86667
SCBC3-43	BC3	0.203448	35	65	1.85714
SCBC3-45	BC3	0.203448	40	37	0.925
SCBC3-51	BC3	0.137931	30	56	1.86667
SCBC3-56	BC3	0.22069	31	64	2.06452
SCBC3-66	BC3	0.203448	33	64	1.93939
SCBC3-69	BC3	0.187931	40	84	2.1
SCBC3-81	BC3	0.155172	33	22	0.666667
SCBC3-88	BC3	0.17069	36	65	1.80556
SCBC3-93	BC3	0.137931	33	63	1.90909
SCBC3-98	BC3	0.22069	31	57	1.83871
SCBC3F1-10	BC3F1	0.136207	30	167	5.56667
SCBC3F1-34	BC3F1	0.121724	30	88	2.93333
SCBC3F1-37	BC3F1	0.0689655	31	90	2.90323
SCBC3F1-39	BC3F1	0.134483	13	68	5.23077
SCBC3F1-42	BC3F1	0.0862069	31	67	2.16129
SCBC3F1-48	BC3F1	0.134483	29	90	3.10345
SCBC3F1-52	BC3F1	0.151724	36	96	2.66667
SCBC3F1-57	BC3F1	0.134483	31	146	4.70968
SCBC3F1-59	BC3F1	0.0862069	37	88	2.37838
SCBC3F1-62	BC3F1	0.134483	30	90	3
SCBC3F1-66	BC3F1	0.0862069	96	221	2.30208
SCBC3F1-70	BC3F1	0.134483	34	146	4.29412
SCBC3F1-73	BC3F1	0.134483	68	199	2.92647
SCBC3F1-78	BC3F1	0.0689655	74	208	2.81081
SCBC3F1-83	BC3F1	0.0862069	114	345	3.02632
SCBC3F2-2	BC3F2	0.0672414	32	170	5.3125
SCBC3F2-19	BC3F2	0.06	35	255	7.28571
SCBC3F2-23	BC3F2	0.05	30	170	5.66667
SCBC3F2-33	BC3F2	0.06	32	220	6.875
SCBC3F2-48	BC3F2	0.04	38	221	5.81579
SCBC3F2-51	BC3F2	0.05	35	234	6.68571
SCBC3F2-74	BC3F2	0.03	30	228	7.6
SCBC3F2-77	BC3F2	0.05	35	191	5.45714
SCBC3F2-79	BC3F2	0.06	32	184	5.75
SCBC3F2-88	BC3F2	0.06	31	180	5.80645
SCBC3F2-89	BC3F2	0.06	37	192	5.18919
SCBC3F2-91	BC3F2	0.0472414	21	123	5.85714
SCBC3F2-92	BC3F2	0.05	18	111	6.16667
SCBC3F2-95	BC3F2	0.06	35	212	6.05714
SCBC3F2-96	BC3F2	0.0572414	30	210	7
